# Supplementary material for: Anatomy-Based Assessment of Spinal Posture Using IMU Sensors and Machine Learning
Source: Sensors (Basel). 2025 Sep 25;25(19):5963. doi: 10.3390/s25195963 (PMC12526714; doi:10.3390/s25195963)
Supplement: Supplementary file 1 [file sensors-25-05963-s001.zip]

Archive with 1 entries (1 files):
- sensors-3817979-supplementary.pdf
